# Supplementary material for: Improving on-field decision making using video-based training – A pilot study with young volleyball players
Source: PLoS One. 2025 Dec 9;20(12):e0338523. doi: 10.1371/journal.pone.0338523 (PMC12688115; doi:10.1371/journal.pone.0338523)
Supplement: S2 File — (XLSX) [file pone.0338523.s002.xlsx]

## Sheet: RawData
PP	Group	Execution_Baseline	Execution_Retention	Verbal_Baseline	Verbal_Retention	MotorDecision_Baseline	MotorDecision_Retention	Video_Baseline	Video_Retention
1	Experimental	11.7647	7.69231	17.6471	17.9487	15.6863	23.0769	20	100
3	Experimental	11.3636	6.81818	9.09091	13.6364	9.09091	13.6364	20	70
4	Experimental	17.7778	23.0769	24.4444	30.7692	24.4444	33.3333	50	70
5	Experimental	18.6441	29.0909	16.9492	45.4545	18.6441	41.8182	30	40
6	Experimental	8.57143	10	17.1429	21.9512	17.1429	31.7073	20	50
7	Experimental	10.7692	12.5	18.4615	18.75	18.4615	25	60	50
10	Experimental	6.06061	22	18.1818	24	18.1818	24	40	90
12	Experimental	17.9487	11.5385	23.0769	50	25.641	53.8462	40	80
14	Control	21.2766	10.8696	31.9149	13.0435	31.9149	13.0435	60	60
15	Control	13.0435	7.40741	19.5652	11.1111	20.8333	11.1111	50	40
16	Control	15.625	6.66667	18.75	24.4444	18.75	33.3333	50	60
17	Control	6.49351	11.7647	19.4805	13.7255	19.4805	15.6863	30	20
18	Control	11.4286	16.6667	37.1429	22.2222	37.1429	19.4444	40	60
20	Control	14.2857	19.2308	23.8095	26.9231	22.7273	23.0769	40	50
21	Control	10.2564	11.1111	17.9487	13.8889	17.9487	11.1111	40	30
22	Control	11.3636	15	22.7273	25	22.7273	22.5	60	60
